# Supplementary material for: Influence of Malting on Volatile Composition and Technological Properties of Polish Pea Varieties
Source: Foods. 2025 Sep 17;14(18):3224. doi: 10.3390/foods14183224 (PMC12469293; doi:10.3390/foods14183224)
Supplement: Supplementary file 1 [file foods-14-03224-s001.zip]

Archive with 1 entries (1 files):
- foods-3837163-supplementary.xlsx
