# Supplementary material for: Influence of Malting on Volatile Composition and Technological Properties of Polish Pea Varieties
Source: Foods. 2025 Sep 17;14(18):3224. doi: 10.3390/foods14183224 (PMC12469293; doi:10.3390/foods14183224)
Supplement: Supplementary file 1 [file foods-14-03224-s001.zip › foods-3837163-supplementary.xlsx]

## Sheet: Arkusz1
			Table S1. Concentration of volatiles in pea malts																		Abbreviations
			Compound	Chemical group	Retention Time	KI Exp	KI Lit	Am-Malt	Biz-Malt	Cud-Malt	Glo-Malt	Ilo-Malt	Izo-Malt	Jan-Malt	Kan-Malt	Pol-Malt	Pri-Malt	Sze-Malt	Wal-Malt		Am-Seed	Ambrosia pea variety seed
		1	Butanoic acid, 2-methyl-, ethyl ester	Esters	4.202	798	841	2.27 ± 0.27	n.d.	n.d.	7.02 ± 0.78	n.d.	7.85 ± 1.18	1.57 ± 0.29	n.d.	2.08 ± 0.21	n.d.	n.d.	n.d.		Biz-Seed	Biznes pea variety seed
		2	2-Hexenal, (E)-	Aldehydes	4.265	802	857	7.16 ± 0.58	24.18 ± 2.42	3.42 ± 0.41	7.14 ± 0.86	20.05 ± 1.21	12.18 ± 1.61	5.65 ± 0.74	3.57 ± 0.43	4.30 ± 0.35	2.58 ± 0.28	5.27 ± 0.37	1.97 ± 0.18		Cud-Seed	Cud Kelvedonu pea variety seed
		3	1-Hexanol	Alcohols	4.543	819	865	12.93 ± 0.78	46.74 ± 2.81	9.2 ± 0.65	24.68 ± 1.24	24.05 ± 1.28	47.13 ± 1.89	17.52 ± 1.23	39.73 ± 2.39	14.53 ± 0.88	8.51 ± 0.77	29.64 ± 1.48	12.54 ± 0.76		Glo-Seed	Gloriosa pea variety seed
		4	2-Heptanone	Ketones	4.893	840	900	n.d.	n.d.	n.d.	n.d.	n.d.	n.d.	n.d.	6.97 ± 0.74	n.d.	1.48 ± 0.22	3.51 ± 0.36	1.18 ± 0.13		Ilo-Seed	Iłówiecki pea variety seed
		5	Heptanal	Aldehydes	5.132	855	913	3.1 ± 0.4	18.16 ± 2.73	2.13 ± 0.36	5.07 ± 0.71	10.48 ± 1.14	8.58 ± 0.94	4.98 ± 0.62	6.78 ± 0.82	4.47 ± 0.45	3.70 ± 0.41	5.25 ± 0.47	1.75 ± 0.13		Izo-Seed	Izolda pea variety seed
		6	Pyrazine, ethyl-	Pyrazines	5.368	870	928	48.93 ± 2.45	186.73 ± 11.21	32.47 ± 1.64	139.66 ± 12.38	189.08 ± 9.46	14.09 ± 1.69	50.65 ± 3.04	44.48 ± 4.17	33.03 ± 1.99	66.02 ± 3.96	36.54 ± 1.83	2.77 ± 0.25		Jan-Seed	Jantar pea variety seed
		7	2-Heptenal, (E)-	Aldehydes	6.170	919	956	9.5 ± 0.67	32.11 ± 2.57	4.69 ± 0.73	12.17 ± 0.98	11.87 ± 1.07	8.05 ± 0.98	7.91 ± 0.85	9.03 ± 0.72	6.15 ± 0.37	9.65 ± 0.49	9.37 ± 0.56	4.39 ± 0.31		Kan-Seed	Kantata pea variety seed
		8	Benzaldehyde	Aldehydes	6.265	925	961	3.65 ± 0.48	8.25 ± 1.16	2.45 ± 0.34	6.56 ± 0.79	8.06 ± 0.92	4.35 ± 0.65	4.29 ± 0.56	5.41 ± 0.47	3.63 ± 0.26	4.40 ± 0.35	3.77 ± 0.34	1.50 ± 0.11		Pol-Seed	Polar pea variety seed
		9	Heptanol	Alcohols	6.418	934	969	n.d.	n.d.	n.d.	n.d.	n.d.	n.d.	n.d.	2.47 ± 0.35	0.98 ± 0.14	0.55 ± 0.14	1.39 ± 0.21	0.72 ± 0.08		Pri-Seed	Primavil pea variety seed
		10	1-Octen-3-one	Ketones	6.585	944	978	1.9 ± 0.36	n.d.	n.d.	3.99 ± 0.64	6.24 ± 0.77	n.d.	n.d.	n.d.	n.d.	2.94 ± 0.32	1.46 ± 0.21	n.d.		Sze-Seed	Sześciotygodniowy pea variety seed
		11	1-Octen-3-ol	Alcohols	6.621	947	986	12.9 ± 1.17	47.05 ± 3.77	3.97 ± 0.41	17.39 ± 1.40	43.5 ± 2.64	6.09 ± 1.02	9.25 ± 0.99	11.03 ± 0.67	3.56 ± 0.29	14.17 ± 0.71	9.48 ± 0.57	2.66 ± 0.19		Wal-Seed	Walor pea variety seed
		12	.beta.-Myrcene	Terpenes	6.792	957	992	n.d.	n.d.	n.d.	n.d.	n.d.	n.d.	n.d.	n.d.	n.d.	n.d.	n.d.	n.d.		Am-Malt	Ambrosia pea variety malt
		13	Furan, 2-pentyl-	Furans	6.850	961	992	1.81 ± 0.15	n.d.	1.27 ± 0.22	3.57 ± 0.59	5.39 ± 0.49	1.28 ± 0.31	3.41 ± 0.58	4.43 ± 0.73	0	1.41 ± 0.20	2.80 ± 0.31	0.47 ± 0.07		Biz-Malt	Biznes pea variety malt
		14	Pyrazine, 2-ethyl-6-methyl-	Pyrazines	6.944	967	1008	3.21 ± 0.35	14.94 ± 1.35	4.48 ± 0.45	10.36 ± 1.73	14.06 ± 0.85	0	5.99 ± 0.78	3.52 ± 0.49	3.03 ± 0.31	5.97 ± 0.42	4.79 ± 0.44	n.d.		Cud-Malt	Cud Kelvedonu pea variety malt
		15	Pyrazine, trimethyl-	Pyrazines	7.012	971	1021	3.69 ± 0.37	7.13 ± 1.01	7.24 ± 0.87	5.80 ± 0.70	9.39 ± 1.03	15.2 ± 1.22	4.48 ± 0.53	3.99 ± 0.46	5.70 ± 0.34	4.49 ± 0.41	11.25 ± 0.68	4.82 ± 0.24		Glo-Malt	Gloriosa pea variety malt
		16	Octanal	Aldehydes	7.069	974	1001	3.71 ± 0.52	20.52 ± 2.26	3.56 ± 0.64	7.41 ± 0.93	6.54 ± 0.85	10.34 ± 1.14	6.42 ± 0.58	5.90 ± 0.52	5.95 ± 0.42	3.39 ± 0.34	1.96 ± 0.16	1.45 ± 0.08		Ilo-Malt	Iłówiecki pea variety malt
		17	Pyrazine, (1-methylethenyl)-	Pyrazines	7.312	989	1094	n.d.	n.d.	n.d.	n.d.	n.d.	n.d.	n.d.	n.d.	n.d.	5.52 ± 0.33	2.23 ± 0.20	n.d.		Izo-Malt	Izolda pea variety malt
		18	1-Hexanol, 2-ethyl-	Alcohols	7.559	1004	1029	4.26 ± 0.3	8.00 ± 0.72	3.50 ± 0.49	4.41 ± 0.61	9.21 ± 0.74	3.32 ± 0.65	3.97 ± 0.47	3.94 ± 0.47	3.70 ± 0.22	4.25 ± 0.34	4.37 ± 0.35	2.95 ± 0.21		Jan-Malt	Jantar pea variety malt
		19	D-Limonene	Terpenes	7.577	1006	1032	n.d.	n.d.	n.d.	2.80 ± 0.53	n.d.	n.d.	n.d.	n.d.	n.d.	n.d.	n.d.	n.d.		Kan-Malt	Kantata pea variety malt
		20	Benzyl alcohol	Alcohols	7.650	1010	1034	n.d.	n.d.	n.d.	n.d.	7.51 ± 1.05	n.d.	n.d.	n.d.	n.d.	2.15 ± 0.19	n.d.	0.34 ± 0.05		Pol-Malt	Polar pea variety malt
		21	3-Octen-2-one	Ketones	7.731	1015	1037	n.d.	n.d.	n.d.	n.d.	n.d.	n.d.	n.d.	5.04 ± 0.68	n.d.	1.82 ± 0.20	2.89 ± 0.26	0.84 ± 0.09		Pri-Malt	Primavil pea variety malt
		22	Benzeneacetaldehyde	Aldehydes	7.851	1022	1043	n.d.	11.53 ± 1.62	2.15 ± 0.33	3.34 ± 0.46	4.01 ± 0.59	2.34 ± 0.38	3.60 ± 0.47	3.13 ± 0.52	1.16 ± 0.17	2.89 ± 0.29	3.48 ± 0.35	0.67 ± 0.08		Sze-Malt	Sześciotygodniowy pea variety malt
		23	2-Octenal, (E)-	Aldehydes	8.136	1040	1058	4.3 ± 0.35	14.82 ± 1.34	2.16 ± 0.29	4.34 ± 0.68	7.15 ± 0.93	3.55 ± 0.44	3.69 ± 0.49	4.65 ± 0.42	2.76 ± 0.28	2.70 ± 0.24	3.15 ± 0.26	1.83 ± 0.13		Wal-Malt	Walor pea variety malt
		24	Pyrazine, 2,6-diethyl-	Pyrazines	8.502	1063	1081	37.34 ± 2.24	81.46 ± 4.07	18.94 ± 1.63	54.88 ± 4.81	147.52 ± 7.38	2.01 ± 0.43	25.86 ± 1.93	22.24 ± 1.34	15.10 ± 1.06	42.32 ± 2.54	20.86 ± 1.46	8.19 ± 0.50		KI Lit	Literature Kovats Index
		25	2-Acetyl-3-methylpyrazine	Pyrazines	8.605	1069	1089	n.d.	n.d.	n.d.	n.d.	n.d.	n.d.	n.d.	n.d.	n.d.	5.81 ± 0.58	1.98 ± 0.28	n.d.		KI Exp	Experimental Kovats Index
		26	2,3-Dimethyl-5-ethylpyrazine	Pyrazines	8.628	1070	1089	3.32 ± 0.47	7.38 ± 1.18	12.56 ± 1.09	3.61 ± 0.49	5.57 ± 0.87	13.18 ± 1.06	1.27 ± 0.34	5.46 ± 0.65	2.15 ± 0.30	1.00 ± 0.16	12.88 ± 1.03	n.d.		n.d.	not detected
		27	Nonanone (unknown isomer)	Ketones	8.749	1078	1091	n.d.	n.d.	n.d.	n.d.	n.d.	n.d.	n.d.	n.d.	n.d.	n.d.	n.d.	1.73 ± 0.12
		28	Nonanal	Aldehydes	9.047	1096	1102	12.58 ± 1.39	35.58 ± 3.21	7.39 ± 0.82	13.47 ± 1.49	11.57 ± 1.79	19.83 ± 1.59	13.10 ± 1.37	10.86 ± 0.97	13.23 ± 0.66	6.93 ± 0.69	7.01 ± 0.56	4.25 ± 0.30
		29	2-Nonenal, (E)-	Aldehydes	10.120	1162	1162	2.40 ± 0.46	7.13 ± 1.50	0.81 ± 0.22	2.88 ± 0.63	7.21 ± 1.15	2.31 ± 0.46	1.44 ± 0.28	1.66 ± 0.29	1.48 ± 0.16	0	2.25 ± 0.25	0.60 ± 0.06
		30	Decanal	Aldehydes	10.952	1213	1200	5.92 ± 0.59	28.89 ± 3.47	4.08 ± 0.53	14.70 ± 1.18	12.42 ± 1.37	22.60 ± 1.81	9.53 ± 1.14	6.41 ± 0.73	12.37 ± 0.62	5.83 ± 0.53	3.88 ± 0.27	3.14 ± 0.16
		31	Carvone	Terpenes	11.646	1256	1243	n.d.	n.d.	n.d.	n.d.	n.d.	7.5 ± 0.68	n.d.	n.d.	n.d.	n.d.	n.d.	n.d.
		32	Dodecanal	Aldehydes	14.455	1429	1412	1.73 ± 0.32	1.18 ± 0.31	1.10 ± 0.21	3.03 ± 0.52	1.70 ± 0.48	6.69 ± 0.82	1.36 ± 0.27	0.56 ± 0.19	1.21 ± 0.23	1.29 ± 0.36	1.01 ± 0.26	0.97 ± 0.19
			Table S2. Concentration of volatiles in pea seeds
			Compound	Chemical group	Retention Time	KI Exp	KI Lit	Am-Seed	Biz-Seed	Cud-Seed	Glo-Seed	Ilo-Seed	Izo-Seed	Jan-Seed	Kan-Seed	Pol-Seed	Pri-Seed	Sze-Seed	Wal-Seed
		1	Butanoic acid, 2-methyl-, ethyl ester	Esters	4.202	798	841	n.d.	n.d.	n.d.	n.d.	n.d.	n.d.	n.d.	n.d.	n.d.	n.d.	n.d.	n.d.
		2	2-Hexenal, (E)-	Aldehydes	4.265	802	857	n.d.	n.d.	n.d.	n.d.	n.d.	n.d.	n.d.	n.d.	n.d.	n.d.	n.d.	n.d.
		3	1-Hexanol	Alcohols	4.543	819	865	8.94 ± 0.54	3.47 ± 0.21	8.20 ± 0.66	2.71 ± 0.33	n.d.	9.35 ± 0.38	22.59 ± 1.59	13.71 ± 1.65	15.45 ± 0.93	14.72 ± 1.33	7.69 ± 0.39	9.78 ± 0.59
		4	2-Heptanone	Ketones	4.893	840	900	n.d.	n.d.	n.d.	n.d.	n.d.	n.d.	n.d.	n.d.	n.d.	n.d.	n.d.	n.d.
		5	Heptanal	Aldehydes	5.132	855	913	5.53 ± 0.72	1.86 ± 0.28	3.35 ± 0.30	0.79 ± 0.15	0.76 ± 0.06	2.57 ± 0.28	5.96 ± 0.72	4.73 ± 1.18	11.11 ± 1.05	3.82 ± 0.42	5.56 ± 0.50	5.52 ± 0.39
		6	Pyrazine, ethyl-	Pyrazines	5.368	870	928	n.d.	n.d.	n.d.	n.d.	n.d.	n.d.	n.d.	n.d.	n.d.	n.d.	n.d.	n.d.
		7	2-Heptenal, (E)-	Aldehydes	6.170	919	956	5.09 ± 0.36	1.82 ± 0.15	2.89 ± 0.17	1.09 ± 0.07	1.62 ± 0.08	2.71 ± 0.16	10.24 ± 0.72	6.45 ± 0.58	15.17 ± 0.91	4.52 ± 0.23	3.39 ± 0.21	9.55 ± 0.67
		8	Benzaldehyde	Aldehydes	6.265	925	961	n.d.	0.52 ± 0.07	n.d.	n.d.	n.d.	n.d.	n.d.	n.d.	9.17 ± 0.64	n.d.	n.d.	n.d.
		9	Heptanol	Alcohols	6.418	934	969	n.d.	n.d.	n.d.	n.d.	n.d.	n.d.	n.d.	n.d.	n.d.	n.d.	n.d.	n.d.
		10	1-Octen-3-one	Ketones	6.585	944	978	n.d.	n.d.	n.d.	n.d.	n.d.	n.d.	n.d.	n.d.	n.d.	n.d.	n.d.	n.d.
		11	1-Octen-3-ol	Alcohols	6.621	947	986	n.d.	0.59 ± 0.07	1.15 ± 0.13	7.76 ± 0.86	n.d.	n.d.	4.04 ± 0.28	2.11 ± 0.44	4.34 ± 0.35	1.85 ± 0.10	2.33 ± 0.14	1.93 ± 0.14
		12	.beta.-Myrcene	Terpenes	6.792	957	992	n.d.	n.d.	8.03 ± 0.57	n.d.	1.79 ± 0.11	1.06 ± 0.21	12.30 ± 1.59	n.d.	n.d.	n.d.	2.52 ± 0.59	n.d.
		13	Furan, 2-pentyl-	Furans	6.850	961	992	n.d.	n.d.	n.d.	n.d.	n.d.	12.30 ± 1.34	n.d.	n.d.	n.d.	n.d.	n.d.	n.d.
		14	Pyrazine, 2-ethyl-6-methyl-	Pyrazines	6.944	967	1008	n.d.	n.d.	n.d.	n.d.	n.d.	n.d.	n.d.	n.d.	n.d.	n.d.	n.d.	n.d.
		15	Pyrazine, trimethyl-	Pyrazines	7.012	971	1021	n.d.	n.d.	n.d.	n.d.	n.d.	n.d.	n.d.	n.d.	n.d.	n.d.	n.d.	n.d.
		16	Octanal	Aldehydes	7.069	974	1001	2.99 ± 0.42	2.76 ± 0.25	3.48 ± 0.35	1.60 ± 0.20	1.55 ± 0.17	4.20 ± 0.48	9.14 ± 0.83	3.18 ± 0.29	27.91 ± 1.96	7.13 ± 0.74	16.97 ± 1.36	8.04 ± 0.41
		17	Pyrazine, (1-methylethenyl)-	Pyrazines	7.312	989	1094	n.d.	n.d.	n.d.	n.d.	n.d.	n.d.	n.d.	n.d.	n.d.	n.d.	n.d.	n.d.
		18	1-Hexanol, 2-ethyl-	Alcohols	7.559	1004	1029	6.64 ± 0.47	3.94 ± 0.36	3.10 ± 0.28	4.15 ± 0.25	3.53 ± 0.79	3.29 ± 0.35	7.88 ± 0.63	5.36 ± 0.72	5.77 ± 0.35	4.37 ± 0.35	4.20 ± 0.34	3.62 ± 0.26
		19	D-Limonene	Terpenes	7.577	1006	1032	n.d.	n.d.	5.07 ± 0.31	1.01 ± 0.11	n.d.	5.39 ± 0.79	n.d.	n.d.	n.d.	n.d.	n.d.	0.74 ± 0.21
		20	Benzyl alcohol	Alcohols	7.650	1010	1034	n.d.	n.d.	n.d.	n.d.	n.d.	n.d.	n.d.	n.d.	n.d.	n.d.	n.d.	n.d.
		21	3-Octen-2-one	Ketones	7.731	1015	1037	n.d.	n.d.	n.d.	n.d.	n.d.	n.d.	n.d.	n.d.	n.d.	n.d.	n.d.	n.d.
		22	Benzeneacetaldehyde	Aldehydes	7.851	1022	1043	n.d.	n.d.	n.d.	n.d.	n.d.	n.d.	n.d.	n.d.	n.d.	n.d.	n.d.	n.d.
		23	2-Octenal, (E)-	Aldehydes	8.136	1040	1058	3.58 ± 0.29	1.17 ± 0.11	2.98 ± 0.36	0.83 ± 0.09	0.89 ± 0.13	1.94 ± 0.21	8.79 ± 0.71	3.40 ± 0.41	7.08 ± 0.74	2.70 ± 0.25	3.22 ± 0.26	5.51 ± 0.39
		24	Pyrazine, 2,6-diethyl-	Pyrazines	8.502	1063	1081	n.d.	n.d.	n.d.	n.d.	n.d.	n.d.	n.d.	n.d.	n.d.	n.d.	n.d.	n.d.
		25	2-Acetyl-3-methylpyrazine	Pyrazines	8.605	1069	1089	n.d.	n.d.	n.d.	n.d.	n.d.	n.d.	n.d.	n.d.	n.d.	n.d.	n.d.	n.d.
		26	2,3-Dimethyl-5-ethylpyrazine	Pyrazines	8.628	1070	1089	n.d.	n.d.	n.d.	n.d.	n.d.	n.d.	n.d.	n.d.	n.d.	n.d.	n.d.	n.d.
		27	Nonanone (unknown isomer)	Ketones	8.749	1078	1091	n.d.	n.d.	n.d.	n.d.	n.d.	n.d.	n.d.	n.d.	n.d.	n.d.	n.d.	n.d.
		28	Nonanal	Aldehydes	9.047	1096	1102	10.12 ± 0.81	5.38 ± 0.49	10.70 ± 0.65	5.38 ± 0.49	3.84 ± 0.45	8.54 ± 0.68	20.14 ± 1.81	8.18 ± 0.99	42.59 ± 2.13	19.49 ± 1.91	33.08 ± 2.65	15.13 ± 1.06
		29	2-Nonenal, (E)-	Aldehydes	10.120	1162	1162	n.d.	n.d.	n.d.	n.d.	n.d.	n.d.	n.d.	n.d.	n.d.	n.d.	n.d.	n.d.
		30	Decanal	Aldehydes	10.952	1213	1200	10.84 ± 0.87	13.34 ± 0.80	12.90 ± 0.64	7.42 ± 0.38	7.08 ± 1.14	22.16 ± 1.77	24.45 ± 2.34	13.10 ± 1.28	93.46 ± 4.68	37.54 ± 3.38	69.89 ± 4.89	30.45 ± 1.53
		31	Carvone	Terpenes	11.646	1256	1243	11.79 ± 1.06	0.96 ± 0.12	1.88 ± 0.24	1.54 ± 0.12	1.03 ± 0.11	46.86 ± 4.22	12.57 ± 1.53	0	8.74 ± 0.82	0	0	7.78 ± 0.83
		32	Dodecanal	Aldehydes	14.455	1429	1412	1.09 ± 0.2	0.93 ± 0.24	1.95 ± 0.43	1.14 ± 0.17	1.50 ± 0.10	1.73 ± 0.21	4.97 ± 0.95	1.51 ± 0.34	4.83 ± 0.92	6.57 ± 1.84	3.78 ± 0.95	2.69 ± 0.51
					Table S3 Mass percentage of different chemical groups in total volatile compound concentration in pea malts and seeds
						Am-Seed	Biz-Seed	Cud-Seed	Glo-Seed	Ilo-Seed	Izo-Seed	Jan-Seed	Kan-Seed	Pol-Seed	Pri-Seed	Sze-Seed	Wal-Seed
					Alcohols	0.2339	0.2177	0.1896	0.4128	0.1496	0.1151	0.2639	0.3431	0.1041	0.2039	0.0929	0.1522
					Aldehydes	0.5891	0.7561	0.5824	0.5152	0.7308	0.3994	0.64	0.6569	0.8604	0.7961	0.8875	0.7633
					Esters	0	0	0	0	0	0	0	0	0	0	0	0
					Furans	0	0	0	0	0	0	0	0	0	0	0	0
					Ketones	0	0	0	0	0	0	0	0	0	0	0	0
					Pyrazines	0	0	0	0	0	0	0	0	0	0	0	0
					Terpenes	0.177	0.0261	0.2281	0.072	0.1195	0.4855	0.0961	0	0.0356	0	0.0196	0.0846
						Am-Malt	Biz-Malt	Cud-Malt	Glo-Malt	Ilo-Malt	Izo-Malt	Jan-Malt	Kan-Malt	Pol-Malt	Pri-Malt	Sze-Malt	Wal-Malt
					Alcohols	0.1612	0.1691	0.1307	0.1297	0.1498	0.2588	0.1653	0.2706	0.162	0.1399	0.2332	0.3112
					Aldehydes	0.2896	0.3363	0.2661	0.2236	0.1796	0.4615	0.3333	0.2744	0.4034	0.2048	0.2411	0.3648
					Esters	0.0122	0	0	0.0196	0	0.0359	0.0084	0	0.0148	0	0	0
					Furans	0.0097	0	0.01	0.01	0.0096	0.0059	0.0183	0.021	0	0.0067	0.0145	0.0076
					Ketones	0.0102	0	0	0.0111	0.0111	0	0	0.0568	0	0.0295	0.0408	0.0607
					Pyrazines	0.5171	0.4946	0.5933	0.5982	0.6499	0.2036	0.4746	0.3772	0.4198	0.6192	0.4704	0.2556
					Terpenes	0	0	0	0.0078	0	0.0343	0	0	0	0	0	0
